# Supplementary material for: Protected area networks do not represent unseen biodiversity
Source: Sci Rep. 2021 Jun 10;11:12275. doi: 10.1038/s41598-021-91651-z (PMC8192537; doi:10.1038/s41598-021-91651-z)
Supplement: Supplementary file 1 — Supplementary Information. [file 41598_2021_91651_MOESM1_ESM.xlsx]

## Sheet: Hoja1
Supplementary Table 1. Number of occurrences (n) and modelling evaluation results for each modelled species. Here, we show modelling results of the true statistic skill (TSS) and the ROC curve (ROC)
species	n	TSS	ROC
Ministrymon clytie	80	0.982	0.998
Strigoderma orbicularis	17	0.78	0.789
Plateumaris germari	18	0.895	0.982
Pityeja histrionaria	48	0.88	0.971
Proteides mercurius	20	0.819	0.949
Amara moerens	49	0.936	0.983
Aphaenogaster occidentalis	417	0.735	0.924
Thecla tetra	116	0.93	0.984
Agrilus fallax	29	0.822	0.964
Dynamine artemisia	15	0.879	0.97
Dismorphia eunoe	19	0.722	0.939
Castilia eranites	89	0.748	0.923
Amphizoa lecontei	16	0.987	0.998
Glaucopsyche lygdamus	44	0.995	0.999
Trypanisma prudens	17	0.772	0.945
Eburia distincta	21	0.973	0.995
Nascus paulliniae	19	0.843	0.952
Eucereon consorta	52	0.7	0.884
Chaetodus teamscaraborum	15	0.877	0.708
Enicospilus glabratus	40	0.774	0.924
Phlogophora iris	155	0.794	0.928
Astata bechteli	25	0.944	0.987
Acontia cretata	151	0.848	0.954
Bembidion affine	45	0.726	0.86
Anthocharis cethura	22	0.997	0.999
Ulolonche modesta	43	0.832	0.875
Speranza lorquinaria	36	0.938	0.983
Dysschema ultima	21	0.879	0.955
Perdita fallax	53	0.853	0.959
Cicindela rufiventris	237	0.751	0.92
Bungalotis erythus	22	0.735	0.921
Adhemarius globifer	19	0.855	0.957
Ceratomia igualana	15	0.986	0.993
Manduca muscosa	23	0.808	0.939
Bombus terricola	1476	0.821	0.971
Macrodactylus costulatus	18	0.741	0.854
Aspidolea fuliginea	23	0.907	0.979
Trechus ovipennis	19	0.979	0.995
Copaxa syntheratoides	47	0.824	0.946
Pheidole barbata	33	0.957	0.992
Phyllophaga sodalis	29	0.942	0.983
Andrena heraclei	38	0.931	0.975
Formica wheeleri	72	0.86	0.967
Plenoculus propinquus	19	0.971	0.993
Ganyra josephina	20	0.712	0.908
Camponotus linnaei	33	0.804	0.719
Josia frigida	20	0.852	0.927
Phaeomolis curvenal	25	0.729	0.9
Campsomeris dorsata	19	0.731	0.917
Cyclogramma bacchis	119	0.781	0.917
Anomala cupreovariolosa	15	0.91	0.921
Mycetophagus flexuosus	29	0.706	0.876
Mocis texana	23	0.856	0.845
Perissopteryx delusa	37	0.733	0.908
Josiomorpha penetrata	61	0.874	0.883
Ogdoecosta biannularis	49	0.864	0.954
Crematogaster rochai	17	0.82	0.93
Sussaba callosa	35	0.781	0.941
Gloveria gargamelle	17	0.901	0.978
Baeotis zonata simbla	22	0.833	0.87
Myscelia cyaniris	30	0.755	0.945
Paramordellaria triloba	33	0.878	0.951
Cryptocephalus quadruplex	71	0.846	0.862
Pyrausta lethalis	24	0.893	0.981
Heterusia atalantata	31	0.87	0.979
Mechanitis menapis	17	0.877	0.791
Pierella luna rubecula	20	0.796	0.936
Neotherina imperilla	31	0.824	0.931
Lasius humilis	26	0.772	0.925
Xylophanes falco	66	0.962	0.988
Germarostes plicatus	24	0.862	0.833
Oberea ruficollis	19	0.705	0.916
Charidotella hoegbergi	15	0.809	0.859
Megalopyge salebrosa	17	0.75	0.912
Stilpnaspis nevermanni	15	0.771	0.845
Hypanartia lethe	18	0.773	0.915
Deloyala lecontei	38	0.945	0.979
Agrilus latifrons	30	0.886	0.976
Tricrania stansburyi	47	0.923	0.979
Chirodamus pyrrhomelas	18	0.971	0.989
Cryptocephalus venustus	46	0.807	0.947
Ashmeadiella bigeloviae	190	0.917	0.981
Speyeria nokomis	26	0.994	0.998
Adela flammeusella	70	0.971	0.991
Petrejoides tenuis	15	0.986	0.993
Exetastes ometus	18	0.986	0.996
Hemieuxoa molitrix	19	0.938	0.982
Melittia grande	24	0.947	0.979
Moresa valkeri	23	0.711	0.896
Macrophya varia	28	0.914	0.97
Clemensia cincinnata	32	0.774	0.811
Eresia clara	24	0.793	0.952
Gonodonta primulina	15	0.777	0.79
Cotinis lebasi	29	0.849	0.874
Andrena heraclei	38	0.931	0.975
Lebia pimalis	23	0.985	0.994
Microtheoris vibicalis	102	0.86	0.963
Andrena macra	58	0.921	0.978
Itumbiara explanata	15	0.904	0.968
Heliconius ismenius telchinia	34	0.82	0.946
Calathus ingratus	148	0.934	0.987
Stephostethus liratus	29	0.819	0.862
Neoporus vittatipennis	31	0.979	0.996
Judolia cordifera	113	0.813	0.938
Caprinia periusalis	21	0.848	0.933
Pyrota concinna	78	0.862	0.977
Epirhyssa mexicana	20	0.818	0.938
Ethmia hodgesella	32	0.921	0.981
Anthoptus epictetus	18	0.815	0.965
Bolla evippe	15	0.81	0.956
Speranza coortaria	29	0.791	0.899
Epiphile adrasta adrasta	30	0.732	0.938
Acronicta fragilis	86	0.856	0.951
Stibaera albisparsata	28	0.743	0.854
Tenthredo anomocerus	26	0.938	0.985
Steniolia scolopacea	49	0.871	0.965
Renda bicarinata	15	0.763	0.698
Lechriops alboterminatus	15	0.881	0.882
Iridopsis aglauros	33	0.805	0.933
Eremnophila aureonotata	15	0.817	0.931
Nomia tetrazonata	152	0.865	0.959
Discoderus robustus	41	0.932	0.975
Chrysobothris convexiuscula	22	0.778	0.658
Vareuptychia similis	18	0.884	0.81
Paratetrapedia calcarata	19	0.775	0.857
Saperda vestita	26	0.805	0.932
Eurhinus festivus	15	0.715	0.704
Panagaeus fasciatus	66	0.771	0.931
Plectroctena cristata	31	0.732	0.912
Amara californica	78	0.809	0.938
Myzinum dubiosum	62	0.897	0.979
Dufourea nudicornis	15	0.985	0.996
Stictia carolina	65	0.881	0.893
Pelidnota punctulata	45	0.745	0.928
Dynastor macrosiris	29	0.817	0.962
Phyciodes picta	61	0.85	0.858
Andrena linsleyana	20	0.982	0.995
Pero pobrata	26	0.924	0.983
Protandrena bancrofti	63	0.941	0.98
Euclystis isoa	21	0.845	0.941
Dendrobiella isthmicola	16	0.798	0.809
Tarachidia tortricina	26	0.936	0.982
Deltochilum parile	37	0.774	0.937
Asphaera abdominalis	18	0.845	0.857
Euglyphis egra	17	0.852	0.954
Embaphion elongatum	29	0.979	0.994
Mischocyttarus angulatus	61	0.802	0.887
Ormetica maura	57	0.762	0.891
Metaxaglaea violacea	24	0.868	0.953
Euglossa maculilabris	37	0.735	0.94
Dysschema leda	53	0.841	0.958
Chalcoela pegasalis	38	0.844	0.951
Paratrechina vividula	360	0.859	0.975
Plectrura spinicauda	43	0.979	0.993
Andropolia diversilineata	52	0.928	0.981
Embates chelys	21	0.737	0.924
Dicentria vallima	19	0.779	0.933
Oxydia augusta	32	0.784	0.928
Atta mexicana	19	0.962	0.99
Megalomyrmex foreli	31	0.917	0.975
Parastichtis suspecta	28	0.942	0.981
Bertholdia crocea	25	0.862	0.947
Antaeotricha marmorea	24	0.932	0.984
Neoporus vittatipennis	31	0.979	0.996
Susuacanga stigmatica	16	0.98	0.991
Anisepyris franciscanus	31	0.757	0.918
Xylena cineritia	49	0.904	0.975
Eleodes obscura	15	0.99	0.998
Cossonus corticola	18	0.855	0.97
Lasioglossum planatum	59	0.912	0.979
Phanaeus pyrois	49	0.842	0.97
Phastia duronia	18	0.823	0.957
Mionochroma novella	16	0.757	0.9
Mea bipunctella	48	0.883	0.964
Mylon pelopidas	21	0.844	0.968
Augochloropsis metallica	23	0.782	0.952
Nemoria elbae	19	0.713	0.925
Azteca beltii	24	0.916	0.976
Papaipema rutila	25	0.933	0.985
Ataenius desertus	33	0.925	0.979
Canthon deyrollei	22	0.761	0.905
Leucochimona vestalis	46	0.733	0.869
Andrena sphaeralceae	28	0.906	0.974
Polybia nidulatrix	32	0.848	0.949
Polybia emaciata	29	0.872	0.948
Strigoderma biolleyi	15	0.806	0.952
Phodaga alticeps	33	0.985	0.996
Myscelus belti	16	0.831	0.912
Rejectaria craftsalis	18	0.834	0.827
Melecta separata	53	0.795	0.937
Lophocampa propinqua	45	0.903	0.978
Eucereon xanthoperas	21	0.793	0.916
Hyperaspis trifurcata	25	0.894	0.973
Anisostena funesta	26	0.891	0.97
Tromatobia zunigai	17	0.772	0.934
Baniana pastoria	15	0.735	0.916
Automeris moloneyi	21	0.977	0.991
Anthophorula crenulata	32	0.985	0.995
Argoporis bicolor	46	0.96	0.992
Cryptographis nitidalis	54	0.84	0.954
Lacinipolia laudabilis	17	0.763	0.927
Eucera territella	50	0.92	0.976
Melissodes lutulenta	63	0.852	0.969
Euselasia cataleuca	44	0.74	0.883
Augochlora sidaefoliae	18	0.879	0.925
Stenygra histrio	21	0.729	0.895
Annaphila decia	51	0.912	0.982
Strategus jugurtha	15	0.769	0.956
Stenaspis verticalis	27	0.809	0.961
Urocerus californicus	57	0.916	0.978
Mischocyttarus labiatus	17	0.943	0.978
Eucoleocerus conicicollis	58	0.884	0.985
Scaphinotus marginatus	225	0.923	0.983
Lagocheirus simplicicornis	18	0.798	0.925
Pherotesia funebris	21	0.816	0.96
Limenitis cytherea	35	0.857	0.967
Optioservus divergens	85	0.902	0.977
Notoxus murinipennis	31	0.913	0.969
Cicindela sommeri	25	0.837	0.971
Manduca barnesi	23	0.82	0.943
Asestra cabiria	25	0.799	0.909
Mimosestes protractus	15	0.875	0.974
Solenopsis texana	59	0.96	0.991
Spargania cultata	37	0.708	0.895
Gerrodes minatea	27	0.922	0.982
Richia grotei	29	0.86	0.953
Oospila albipunctulata	17	0.705	0.862
Tarma theodora	31	0.801	0.931
Marpesia marcella	22	0.8	0.944
Ophryastes vittatus	53	0.891	0.97
Onthophagus sharpi	35	0.753	0.917
Omorgus fuliginosus	15	0.78	0.914
Heliconius erato punctata	27	0.918	0.976
Apechoneura longicauda	50	0.812	0.859
Eufidonia discospilata	57	0.91	0.977
Pachyrhinus elegans	18	0.791	0.959
Hamadryas laodamia	107	0.812	0.891
Cactophagus sanguinolentus	27	0.867	0.861
Xylophanes belti	21	0.74	0.836
Speyeria callippe	392	0.854	0.974
Phyllophaga quercus	43	0.993	0.998
Neoptychodes trilineatus	45	0.773	0.8
Urbanus prodicus	16	0.896	0.976
Pheidole vorax	35	0.777	0.816
Conchylodes salamisalis	74	0.719	0.853
Catasticta ctemene	15	0.917	0.974
Nemognatha sparsa	29	0.968	0.992
Balbura intervenata	26	0.736	0.92
Doxocopa laure	20	0.749	0.923
Texola anomalus	24	0.941	0.983
Chalcolepidius webbi	15	0.874	0.982
Nomada sayi	109	0.796	0.935
Chaetaglaea cerata	32	0.882	0.97
Semioscopis inornata	54	0.837	0.965
Cryptoglossa seriata	23	0.995	0.998
Metamasius cincinnatus	27	0.751	0.919
Panurginus polytrichus	19	0.962	0.985
Sphenophorus cicatristriatus	35	0.846	0.953
Demotina modesta	37	0.907	0.97
Rosema aethra	41	0.886	0.895
Hyperodes echinatus	18	0.842	0.94
Disphragis edwardsi	17	0.781	0.896
Osmia albolateralis	270	0.764	0.928
Perdita labergei	31	0.965	0.991
Sericomyrmex amabilis	19	0.774	0.798
Anisostena funesta	15	0.872	0.912
Phanus obscurior	16	0.717	0.871
Litargus didesmus	24	0.938	0.981
Ateuchus chrysopyge	65	0.913	0.972
Arachnis dilecta	19	0.972	0.99
Dubiraphia minima	29	0.836	0.873
Pheidole cerina	46	0.866	0.95
Lampides boeticus	35	0.999	1
Tesserocerus belti	36	0.876	0.842
Cyllopsis hedemanni hedemanni	15	0.915	0.983
Siderone syntyche	19	0.847	0.76
Polychalma multicava	15	0.765	0.797
Phyllophaga ilicis	38	0.842	0.973
Eucera territella	50	0.92	0.976
Timulla suspensa	41	0.913	0.975
Lycus sanguineus	29	0.909	0.976
Anastelgis jaramilloi	25	0.815	0.926
Acraga goes	21	0.731	0.846
Corthylus fuscus	15	0.98	0.992
Calligrapha argus	20	0.855	0.78
Listrochelus flavipennis	50	0.925	0.972
Eresia clio	20	0.788	0.926
Sphaenothecus bilineatus	124	0.82	0.935
Asterocampa clyton	83	0.932	0.979
Polistes carnifex	37	0.793	0.931
Onthophagus durangoensis	51	0.812	0.956
Apatelodes firmiana	33	0.73	0.903
Helichus striatus	394	0.761	0.942
Heliconius clysonymus	50	0.881	0.869
Cyclocephala multiplex	20	0.789	0.839
Everes amyntula	54	0.966	0.997
Hesperapis laticeps	34	0.982	0.995
Liometopum luctuosum	205	0.773	0.932
Melipotis acontioides	24	0.776	0.951
Thanasimus undatulus	54	0.975	0.994
Coelioxys mexicana	37	0.925	0.978
Pheidole rhinomontana	95	0.818	0.908
Uroxys microcularis	119	0.94	0.975
Halidamia affinis	20	0.845	0.972
Anthophora flexipes	93	0.903	0.964
Phocides pigmalion	32	0.763	0.947
Conura nigricornis	19	0.889	0.968
Pero infantilis	20	0.796	0.916
Gnathotrichus sulcatus	46	0.922	0.976
Cyclocephala ampliata	18	0.853	0.88
Agelaia yepocapa	48	0.806	0.946
Hoplitis robusta	50	0.939	0.978
Aphomia fulminalis	18	0.803	0.966
Platypus excisus	19	0.74	0.94
Phostria metalobalis	19	0.851	0.869
Madoryx bubastus	15	0.862	0.816
Rhyssomatus pruinosus	37	0.895	0.969
Aellopos titan	53	0.827	0.897
Coleomegilla maculata	18	0.88	0.762
Corthylus mexicanus	15	0.892	0.982
Calligrapha suboculata	15	0.834	0.965
Oodinus similis	15	0.98	0.992
Phocides metrodorus	24	0.754	0.895
Melissodes dentiventris	87	0.785	0.944
Pheidole hasticeps	59	0.864	0.861
Melinoides detersaria	35	0.734	0.931
Dellacasiellus claudus	22	0.859	0.966
Dorymyrmex bicolor	299	0.778	0.936
Eleodes producta	36	0.967	0.991
Onthophagus championi	37	0.827	0.948
Didymia unifasciata	21	0.735	0.92
Coelioxys texana	68	0.835	0.953
Ctenucha venosa	21	0.738	0.821
Camponotus fragilis	50	0.93	0.976
Caripeta divisata	261	0.774	0.937
Agrotis orthogonia	19	0.982	0.995
Calliopsis anthidia	63	0.866	0.969
Polydacrys depressifrons	15	0.969	0.992
Glena nigricaria	38	0.933	0.98
Calleida punctulata	48	0.756	0.947
Anthophora columbariae	28	0.935	0.984
Focillidia bipunctata	17	0.702	0.88
Castilia ofella	32	0.83	0.954
Copaxa lavendera	107	0.827	0.936
Chrysina aurigans	23	0.827	0.946
Nyctelius nyctelius	16	0.709	0.813
Nicrophorus nigrita	140	0.856	0.954
Greta annette	25	0.856	0.961
Clistopyga henryi	21	0.809	0.84
Epargyreus aspina	15	0.733	0.936
Photinus tuxtlaensis	43	0.798	0.962
Heterochroma lineata	73	0.838	0.879
Plagiodera versicolora	110	0.806	0.937
Cysteodemus wislizeni	97	0.962	0.993
Leucatomis incondita	16	0.714	0.837
Canthidium pallidoalatum	16	0.944	0.978
Chrysina boucardi	35	0.848	0.97
Marpesia corita	89	0.704	0.908
Pterostichus adstrictus	312	0.82	0.961
Pholetesor salalicus	65	0.915	0.977
Saurita phoenicosticta	32	0.774	0.924
Calosoma sayi	22	0.874	0.977
Myscelia cyaniris cyaniris	26	0.821	0.946
Eustroma semiatrata	67	0.877	0.96
Polycyrtus acerbus	31	0.762	0.934
Macraspis hirtiventris	18	0.83	0.961
Elymiotis attenuata	25	0.805	0.845
Trieces wascia	19	0.739	0.754
Notiophilus specularis	23	0.828	0.97
Stenalcidia plenaria	42	0.827	0.864
Stenelmis cheryl	52	0.86	0.959
Thyatira mexicana	54	0.806	0.938
Hesperapis fulvipes	25	0.985	0.997
Dyscolus megalops	35	0.936	0.982
Anartia fatima fatima	18	0.916	0.987
Ochlodes agricola	342	0.928	0.985
Adonisea roseitincta	23	0.889	0.972
Euchaetes zella	22	0.993	0.997
Extrakunia comstocki	118	0.82	0.947
Paches loxus	16	0.752	0.932
Eacles masoni	22	0.814	0.939
Mesocordylus rugicollis	16	0.744	0.737
Andrena columbiana	35	0.881	0.973
Eupackardia calleta	58	0.808	0.892
Metrius contractus	191	0.931	0.986
Neivamyrmex sumichrasti	19	0.922	0.971
Catocala habilis	160	0.739	0.916
Zerynthia polyxena	22	0.884	0.963
Anametis granulata	24	0.925	0.978
Lindenius columbianus	32	0.816	0.872
Metalectra diabolica	58	0.853	0.946
Paratrigona opaca	21	0.932	0.981
Platydema guatemalensis	15	0.87	0.769
Xylophanes turbata	31	0.792	0.933
Paranomala inbio	17	0.775	0.87
Erebia epipsodea	309	0.933	0.989
Paranerita lophosticta	29	0.767	0.915
Platycerozaena magna	15	0.773	0.779
Camponotus hunteri	119	0.946	0.991
Cupido pembina	61	0.973	0.995
Hylaeus punctatus	33	0.921	0.987
Trogotorna perspecta	28	0.804	0.899
Perdita stathamae	27	0.943	0.983
Euharpyia comita	21	0.828	0.779
Chrysina aurora	27	0.777	0.913
Chelostoma incisulum	25	0.942	0.991
Canthon morsei	15	0.823	0.88
Coenipeta parilis	32	0.876	0.873
Dyscolus caeruleus	33	0.786	0.962
Brachymyrmex santschii	51	0.815	0.955
Cameraria quercivorella	22	0.788	0.959
Canthidium aurifex	36	0.813	0.936
Zera hyacinthinus	15	0.973	0.992
Isanthrene felderi	15	0.744	0.946
Brachymyrmex patagonicus	252	0.899	0.982
Meniscomorpha pensita	18	0.872	0.799
Odontota scapularis	34	0.848	0.96
Phryxus caicus	15	0.967	0.991
Cleogonus rubetra	31	0.89	0.833
Satyrotaygetis satyrina	47	0.773	0.879
Bonatea duciata	25	0.717	0.93
Tachys laevus	59	0.864	0.964
Oxydia platypterata	45	0.791	0.922
Tropisternus chalybeus	22	0.84	0.829
Lasioglossum planatum	59	0.912	0.979
Hemileuca rubridorsa	23	0.969	0.99
Paratrachelizus dorsalis	15	0.845	0.901
Andrena saccata	56	0.817	0.943
Platydracus fervidus	56	0.771	0.862
Acleris cornana	24	0.776	0.944
Ammophila picipes	15	0.807	0.851
Latridius minutus	26	0.952	0.984
Harpalus fuscipalpis	48	0.951	0.989
Spodoptera ornithogalli	18	0.885	0.924
Woldstedtius paulus	33	0.772	0.934
Amphimoea walkeri	31	0.725	0.904
Gnamptonychia ventralis	25	0.859	0.967
Anelaphus misellus	24	0.808	0.937
Euclystis maxima	31	0.79	0.86
Stenoma cathosiota	25	0.877	0.962
Odontotaenius zodiacus	41	0.982	0.994
Sphinx leucophaeata	26	0.86	0.969
Metaponpneumata rogenhoferi	30	0.789	0.886
Agonum cupreum	53	0.965	0.992
Panurginus ineptus	74	0.936	0.982
Pheidole barbata	33	0.957	0.992
Colobothea bitincta	16	0.708	0.83
Desmopachria granum	28	0.983	0.995
Pteronymia artena	15	0.786	0.916
Spodoptera latifascia	53	0.866	0.954
Xenosoma nicander	21	0.789	0.931
Chrysomela mainensis	27	0.918	0.976
Perdita luteola	51	0.911	0.978
Andrena alleghaniensis	51	0.85	0.969
Euceratia castella	28	0.907	0.974
Lithophane querquera	53	0.86	0.954
Achalarus albociliatus	33	0.725	0.931
Eumaeus atala	126	0.993	0.998
Sericochroa modulata	18	0.759	0.908
Azteca pittieri	34	0.83	0.951
Bombus pullatus	24	0.747	0.854
Eucoleocerus guttularius	34	0.961	0.993
Chalcophora georgiana	25	0.941	0.982
Dynamine postverta	21	0.876	0.821
Hemileuca neumoegeni	19	0.99	0.997
Iridopsis anaisaria	26	0.802	0.935
Onthophagus orphnoides	31	0.787	0.943
Aspidoglossa mexicana	44	0.913	0.977
Carposina sasakii	31	0.82	0.84
Limenitis cocala	35	0.747	0.923
Admetovis oxymorus	27	0.955	0.985
Xanthopimpla craspedoptera	26	0.724	0.863
Juiaparus mexicanus	22	0.754	0.927
Corthylus detrimentosus	15	0.956	0.989
Dissomphalus xanthopus	24	0.977	0.993
Coptodera aurata	15	0.88	0.98
Trox plicatus	37	0.908	0.988
Megachile fortis	44	0.939	0.984
Solenopsis tennesseensis	309	0.931	0.988
Phoebis neocypris	23	0.732	0.871
Phloeosinus dentatus	24	0.971	0.987
Eucera atriventris	35	0.851	0.865
Grotea vanessae	16	0.738	0.907
Apotolype brevicrista	42	0.835	0.95
Lasioglossum acuminatum	54	0.917	0.968
Pero vecina	26	0.826	0.919
Amblycheila cylindriformis	69	0.936	0.99
Trigonopeltastes sallaei	16	0.965	0.991
Eueides vibilia	54	0.879	0.959
Agonum scutifer	24	0.976	0.992
Habropoda miserabilis	23	0.716	0.909
Hypsoropha monilis	65	0.823	0.932
Solenopsis texana	59	0.96	0.991
Nystalea discalis	25	0.729	0.929
Pseudocneorhinus bifasciatus	82	0.858	0.955
Veturius talamacaensis	30	0.986	0.995
Nomada perplexa	33	0.832	0.943
Dognina veltini	35	0.746	0.912
Cautethia yucatana	33	0.795	0.946
Bolbocerastes serratus	26	0.997	0.999
Pterostichus coracinus	88	0.852	0.958
Papilio multicaudata	449	0.795	0.953
Ophryastes sallei	21	0.987	0.998
Andrena trizonata	50	0.867	0.964
Alpheias transferens	19	0.947	0.98
Balbura dorsisigna	36	0.753	0.92
Disphragis editha	44	0.791	0.895
Nemoria venezuelae	24	0.754	0.932
Enochrus pygmaeus	30	0.897	0.956
Conotelus mexicanus	20	0.811	0.954
Trigona nigerrima	17	0.889	0.97
Deltochilum tumidum	15	0.972	0.989
Ocyba calathana	15	0.857	0.939
Adonisea ultima	19	0.96	0.989
Astraptes anaphus	40	0.886	0.968
Pteronymia rufocincta	62	0.892	0.964
Eburia mutica	22	0.966	0.99
Epicauta fabricii	118	0.849	0.952
Eiphosoma kelpanum	21	0.782	0.84
Platythyrea punctata	47	0.983	0.996
Amblyscirtes nysa	112	0.889	0.964
Phyllophaga costaricensis	33	0.703	0.899
Plebeia jatiformis	15	0.978	0.991
Diplotaxis mistura	27	0.784	0.926
Chlosyne gloriosa	15	0.964	0.99
Megaplatypus dentatus	18	0.714	0.559
Graphea marmorea	27	0.831	0.881
Philoctetes telfordi	17	0.924	0.982
Trogoptera rumina	27	0.816	0.943
Microctenochira flavonotata	20	0.741	0.901
Braderochus dentipes	15	0.871	0.909
Pompilus scelestus	37	0.915	0.979
Anisodactylus caenus	20	0.825	0.955
Halictus ligatus	21	0.807	0.947
Pterostichus similis	16	0.995	0.999
Dysschema mariamne	20	0.771	0.843
Chlosyne palla	536	0.888	0.98
Barysomus metallicus	32	0.824	0.969
Lasioglossum tenax	20	0.961	0.992
Acrolophus piger	50	0.83	0.953
Bembix dentilabris	39	0.964	0.989
Megaplatypus liratus	16	0.768	0.755
Polythrix asine	35	0.803	0.869
Papaipema nelita	36	0.875	0.963
Bradycellus nigrinus	22	0.931	0.971
Hypena abyssinialis	18	0.768	0.917
Diplotaxis sordida	20	0.931	0.987
Brachygastra smithii	17	0.901	0.972
Gyostega indentata	25	0.718	0.904
Andrena cryptanthae	17	0.977	0.995
Eucereon leria	30	0.806	0.942
Lebia calomicra	23	0.888	0.978
Platypus pini	20	0.972	0.99
Cochisea sinuaria	26	0.957	0.99
Pelmatellus stenolophoides	35	0.902	0.972
Pheidole fallax	19	0.918	0.983
Anthophora montana	186	0.836	0.953
Conura segoviae	38	0.81	0.939
Pheidole alfaroi	162	0.915	0.98
Ethmia terpnota	21	0.708	0.811
Phoenicoprocta lydia	38	0.841	0.951
Thyrinteina arnobia	23	0.869	0.964
Greta morgane	27	0.909	0.971
Pseudohermonassa bicarnea	152	0.87	0.893
Sagenista kimseyorum	17	0.723	0.932
Sphecodes arvensiformis	33	0.863	0.962
Basilarchia arthemis	15	0.957	0.992
Colletes phaceliae	367	0.763	0.937
Paramacera xicaque xicaque	18	0.988	0.998
Bertholdia fumida	46	0.758	0.922
Automeris maeonia	18	0.872	0.914
Euchloe lotta	109	0.909	0.987
Falcaria bilineata	123	0.834	0.947
Hyles euphorbiae	56	0.976	0.993
Eriopyga volcania	24	0.896	0.97
Acanthomyops murphyi	54	0.85	0.962
Tyria jacobaeae	163	0.984	0.996
Dismorphia theucharila	73	0.833	0.847
Hoplopyga liturata	35	0.845	0.968
Eudesmia menea	40	0.789	0.95
Clivina ferrea	15	0.911	0.952
Cucullia laetifica	64	0.867	0.966
Ordobrevia nubifer	16	0.976	0.993
Pheidole monteverdensis	166	0.892	0.972
Ancistrocerus gazella	40	0.794	0.94
Novantinoe spinosa	15	0.756	0.813
Myrmica punctiventris	224	0.816	0.943
Lasius brevicornis	32	0.863	0.961
Lucanus mazama	67	0.877	0.959
Phyllophaga boruca	15	0.754	0.823
Anisodactylus anthracinus	52	0.951	0.984
Epicauta hirsutipubescens	34	0.897	0.979
Tithraustes haemon	20	0.73	0.86
Acanthoscelides pullus	50	0.941	0.993
Adonisea siren	41	0.902	0.973
Strigoderma sallaei	15	0.984	0.989
Amara rectangula	15	0.993	0.997
Rhorus varifrons	27	0.859	0.952
Hammaptera improbaria	27	0.727	0.907
Calleida sericinitens	15	0.791	0.816
Perdita idonea	28	0.969	0.993
Mesothen temperata	59	0.831	0.896
Pasimachus intermedius	27	0.746	0.839
Dineutus serrulatus	38	0.944	0.99
Myosides seriehispidus	54	0.753	0.932
Agonum aeruginosum	30	0.763	0.942
Bombus sylvicola	526	0.888	0.982
Pseudomyrmex spinicola	54	0.85	0.963
Solenopsis amblychila	48	0.921	0.977
Hypothenemus erectus	20	0.927	0.979
Eulepidotis sylpha	47	0.805	0.861
Amastus episcotosia	38	0.813	0.938
Ptenomela hirtiventris	16	0.842	0.958
Heriades texanus	32	0.923	0.98
Hypomicrogaster luisi	25	0.865	0.978
Anomala robiginosa	15	0.834	0.929
Copablepharon absidum	20	0.995	0.999
Technomyrmex difficilis	77	0.97	0.994
Acanthomyops arizonicus	71	0.981	0.993
Leptotes cassius	294	0.904	0.979
Chlaenius cordifer	15	0.899	0.985
Pseudomyrmex nigrocinctus	35	0.936	0.982
Hydriomena furinae	22	0.968	0.991
Exomalopsis similis	19	0.899	0.977
Lacosoma maldera	32	0.905	0.97
Tachystola hemisema	16	0.983	0.996
Eubrianax edwardsii	123	0.947	0.989
Pogonocherus mixtus	55	0.981	0.995
Callizona acesta	29	0.971	0.986
Tolype gelnwoodi	27	0.975	0.993
Anartia jatrophae luteipicta	15	0.881	0.972
Chrysina chrysopedila	16	0.88	0.947
Xylophanes rhodina	24	0.801	0.928
Thanasimus undatulus	54	0.975	0.994
Nephodia azenia	42	0.859	0.893
Anomala flavacoma	22	0.833	0.946
Cargida pyrrha	17	0.915	0.975
Manduca barnesi	21	0.79	0.953
Euglossa heterosticta	39	0.848	0.846
Eois plumbeofusa	19	0.848	0.948
Harpalus caliginosus	15	0.996	0.998
Acanthoscelides griseolus	15	0.982	0.997
Stilbus apicialis	31	0.862	0.841
Osmia unca	62	0.843	0.955
Peridinetus odone	15	0.768	0.812
Epilachna tredecimnotata	41	0.776	0.955
Podabrus tomentosus	52	0.867	0.964
Argyrotome prospectata	28	0.765	0.852
Hyles lineata	140	0.752	0.887
Olceclostera irrorata	15	0.787	0.901
Cyrtomius plicatus	21	0.957	0.991
Apotomis funerea	30	0.916	0.979
Perdita halictoides	26	0.804	0.893
Acleris variegana	26	0.929	0.983
Eucereon myrtusa	34	0.746	0.905
Brentus anchorago	19	0.877	0.86
Strumigenys cosmostela	53	0.735	0.771
Paratrechina longicornis	17	0.887	0.808
Astylopsis macula	54	0.846	0.946
Cactophagus rubrovariegatus	15	0.788	0.875
Tischeria quercitella	19	0.839	0.926
Ancistrocerus waldenii	26	0.918	0.976
Agrotis obliqua	36	0.938	0.981
Colaspis zanthophaia	15	0.798	0.964
Melitoma grisella	35	0.97	0.99
Selenarctia flavidorsata	32	0.773	0.916
Oleria zea	36	0.84	0.951
Noctuana stator	19	0.765	0.921
Phaleria debilis	15	0.994	0.998
Phosphila xylophila	36	0.785	0.929
Eleodes hoppingii	28	0.952	0.988
Andrena regularis	31	0.927	0.982
Agametrus nitens	19	0.76	0.837
Hypocrita reedia	24	0.778	0.928
Megachile dentitarsus	33	0.924	0.987
Danaus eresimus	28	0.924	0.976
Prionoptera aexonia	23	0.78	0.919
Autoplusia egenoides	16	0.845	0.971
Cerceris clypeata	126	0.831	0.966
Pyrisitia dina	18	0.802	0.962
Mastogenius crenulatus	34	0.913	0.972
Eubaphe unicolor	189	0.77	0.934
Opharus roseistriga	21	0.779	0.907
Smicronyx quadrifer	19	0.937	0.982
Eois dorisaria	23	0.82	0.952
Colletes stepheni	30	0.991	0.998
Acanthognathus teledectus	140	0.882	0.856
Polygonia interrogationis	28	0.827	0.95
Eresia phillyra phillyra	36	0.887	0.962
Rhectocraspeda periusalis	37	0.887	0.967
Argyrogrammana stilbe	20	0.854	0.922
Chalepus amabilis	21	0.707	0.828
Chrysis separata	15	0.942	0.983
Phrygionis platinata	24	0.843	0.866
Speranza subcessaria	49	0.837	0.95
Leucula lucidaria	47	0.797	0.923
Pogonomyrmex californicus	447	0.833	0.969
Ambates chaetopus	17	0.883	0.88
Hister belti	15	0.879	0.676
Nemoria epaphras	26	0.728	0.869
Perdita affinis	17	0.913	0.984
Hellula rogatalis	111	0.739	0.911
Euglyphis juliana	18	0.755	0.908
Pyrgus scriptura	80	0.931	0.985
Odontomachus relictus	53	0.988	0.996
Parisolea pallida	16	0.867	0.948
Euclystis nescia	20	0.769	0.79
Oenoptila separata	26	0.734	0.916
Camponotus fragilis	50	0.93	0.976
Dicentria hidalgonis	42	0.811	0.943
Agaeocera gentilis	18	0.827	0.964
Clistopyga fernandezi	25	0.86	0.958
Neotherina callas	46	0.754	0.925
Sicya aurunca	18	0.755	0.897
Epimecis anonaria	47	0.789	0.917
Perdita heliophila	63	0.946	0.986
Chrysina psittacina	15	0.973	0.993
Lagocheirus rosaceus	15	0.832	0.892
Heterosternus oberthueri	51	0.794	0.94
Microrhopala perforata	21	0.721	0.856
Colletes stepheni	30	0.991	0.998
Xylocopa tabaniformis	19	0.959	0.987
Ozarba aeria	56	0.768	0.937
Metamasius dimidiatipennis	15	0.777	0.887
Microtia elva	24	0.815	0.961
Aegiale hesperiaris	28	0.88	0.97
Pseudomyrmex ita	17	0.846	0.946
Cephaloleia bella	16	0.724	0.701
Lithophane oriunda	15	0.942	0.989
Colletes nudus	30	0.848	0.953
Ptilotrigona occidentalis	18	0.948	0.974
Macrorhoptus hispidus	19	0.745	0.944
Phanaeus beltianus	15	0.82	0.874
Amolita roseola	17	0.9	0.983
Anthophora dammersi	48	0.908	0.969
Clivina marginipennis	15	0.854	0.969
Hammaptera vanonaria	20	0.783	0.914
Bothynus complanus	15	0.978	0.991
Microrhopala excavata	128	0.821	0.934
Ergavia merops	21	0.837	0.788
Euglyphis capillata	19	0.805	0.934
Hydrochus rufipes	28	0.939	0.992
Eupseudosoma aberrans	17	0.708	0.884
Merhynchites wickhami	16	0.822	0.937
Xenoglossa strenua	48	0.89	0.97
Pseudomyrmex viduus	19	0.781	0.927
Furcula modesta	44	0.817	0.941
Eleodes pimelioides	79	0.946	0.987
Sinodendron rugosum	45	0.936	0.984
Anomala tuberculata	27	0.849	0.954
Golofa costaricensis	15	0.82	0.93
Megalostylus rhodopus	25	0.983	0.997
Polycyrtus alexisi	16	0.89	0.967
Trachysida aspera	20	0.954	0.987
Afrida polyglotta	16	0.822	0.927
Sphaenothecus facetus	17	0.704	0.913
Canthon mutabilis	26	0.838	0.95
Calleida basalis	19	0.829	0.966
Eleodes knullorum	32	0.952	0.986
Polygonia faunus	348	0.875	0.98
Conochares elegantula	52	0.941	0.984
Spragueia guttata	96	0.89	0.966
Exelis pyrolaria	79	0.83	0.949
Lechriops vestitus	18	0.756	0.917
Heliconius sapho	156	0.767	0.935
Cosmosoma sectinota	40	0.821	0.926
Dysschema perplexa	28	0.796	0.888
Diplotaxis thoracica	75	0.882	0.97
Thegilis baridioides	15	0.726	0.904
Nemoria pacificaria	31	0.802	0.842
Crossidius discoideus	28	0.919	0.974
Anomala arara	23	0.925	0.967
Anomala ochroptera	15	0.775	0.842
Trygodes amphion	33	0.746	0.911
Pieris virginiensis	171	0.851	0.981
Euxoa scandens	18	0.861	0.97
Canthidium tenebrosum	18	0.936	0.99
Eunica mygdonia	19	0.946	0.985
Diadasia tuberculifrons	18	0.984	0.996
Strigoderma sulcipennis	20	0.731	0.92
Aspidoglossa subangulata	38	0.925	0.971
Neophaenis frauenfeldi	19	0.876	0.796
Derobrachus asperatus	15	0.929	0.965
Emesis zela	51	0.97	0.992
Lobopoda socia	17	0.767	0.841
Eleodes pilosa	175	0.948	0.99
Sisyphus crispatus	36	0.788	0.929
Cerceris sextoides	23	0.929	0.971
Rhabdatomis draudti	21	0.732	0.888
Crematogaster atkinsoni	48	0.937	0.985
Euptychia rubricata	203	0.886	0.972
Pyrota akhurstiana	21	0.987	0.997
Neopalthis madates	16	0.778	0.918
Enicospilus randalli	17	0.741	0.919
Antigonus nearchus	16	0.819	0.787
Olixon testaceum	29	0.763	0.926
Pheidole littoralis	41	0.984	0.996
Hypomicrogaster rugosus	69	0.937	0.99
Sparganothis caryae	23	0.858	0.969
Xenosoma geometrina	15	0.882	0.966
Ischyropalpus occidentalis	17	0.788	0.839
Cosmosoma galbana	23	0.867	0.956
Diplotaxis megapleura	27	0.839	0.957
Bassus spiracularis	24	0.868	0.975
Plectrura spinicauda	43	0.979	0.993
Diplotaxis bidentata	57	0.966	0.993
Cyphomyrmex rimosus	339	0.911	0.987
Rhynchites bicolor	31	0.958	0.986
Hypanartia kefersteini	19	0.921	0.973
Calephelis wrighti	39	0.984	0.996
Gymnelia salvini	30	0.83	0.931
Platycoelia humeralis	46	0.781	0.942
Calosoma angulatum	19	0.787	0.839
Colletes petalostemonis	38	0.933	0.986
Golofa solisi	17	0.811	0.867
Cycloglypha thrasibulus	49	0.731	0.849
Crematogaster mormonum	36	0.928	0.976
Ptenomela gratiosa	15	0.811	0.816
Coenopoeus palmeri	29	0.856	0.951
Glaresis inducta	28	0.936	0.986
Veromessor andrei	183	0.918	0.984
Hyalothyrus neleus	17	0.718	0.855
Amara blanchardi	28	0.954	0.988
Perdita perpallida	15	0.923	0.982
Sphex dorsalis	29	0.707	0.891
Eleodes cordata	86	0.89	0.966
Trogomorpha arrogans	40	0.972	0.993
Gymnelia ethodaea	31	0.944	0.991
Cratosomus punctulatus	20	0.812	0.858
Dasysphinx volatilis	35	0.966	0.991
Eremnophila melanaria	15	0.855	0.865
Mnioes arves	26	0.795	0.854
Tetraloniella albata	27	0.93	0.979
Mnasicles geta	35	0.857	0.956
Epicauta wheeleri	65	0.946	0.992
Tampa dimediatella	75	0.859	0.957
Papestra cristifera	23	0.947	0.988
Xylophanes germen	24	0.744	0.949
Perdita idonea	28	0.969	0.993
Agrotis ipsilon	40	0.798	0.947
Holomelina costata	37	0.909	0.975
Gymnelia colona	18	0.866	0.809
Halysidota atra	20	0.729	0.885
Cephalotes setulifer	23	0.801	0.95
Abaris bigenera	44	0.935	0.978
Exora olivacea	20	0.742	0.751
Acanthomyops arizonicus	71	0.981	0.993
Marmara arbutiella	33	0.957	0.988
Anthanassa drusilla	17	0.822	0.791
Canthidium laetum	23	0.79	0.93
Astraptes samson	15	0.821	0.955
Eucicones marginalis	15	0.892	0.978
Lepidophorus lineaticollis	88	0.981	0.995
Parallage diaphanata	29	0.778	0.921
Heliura thysbodes	17	0.892	0.94
Eucereon cimonis	19	0.78	0.93
Dyscolus ovatulus	22	0.979	0.995
Amara tenebrionella	21	0.986	0.995
Trigonarthris minnesotana	44	0.833	0.959
Stamnodes marmorata	47	0.956	0.989
Cratichneumon sublatus	35	0.786	0.945
Acraga hamata	39	0.747	0.895
Isogona capitalis	30	0.74	0.928
Rhipha flammans	28	0.757	0.912
Anastrus sempiternus	17	0.902	0.979
Cholus subcaudatus	20	0.784	0.824
Anthophora exigua	138	0.815	0.954
Synanthedon arkansasensis	26	0.921	0.976
Odontomachus ruginodis	141	0.964	0.993
Aphaenogaster uinta	56	0.951	0.99
Mecyna mustelinalis	30	0.912	0.979
Andrena colletina	39	0.93	0.986
Omiodes stigmosalis	19	0.839	0.794
Calosoma prominens	16	0.994	0.998
Pinacodera punctifera	15	0.989	0.995
Coelocnemis sulcata	72	0.923	0.982
Metamasius nudiventris	25	0.803	0.838
Melissodes paulula	20	0.941	0.98
Agathymus aryxna	50	0.97	0.991
Laccophilus maculosus	30	0.91	0.985
Pogonomyrmex badius	438	0.923	0.987
Macrotera arcuata	87	0.918	0.975
Hesperia juba	340	0.877	0.981
Epipona guerini	17	0.766	0.886
Celaenorrhinus fritzgaertneri	17	0.895	0.958
Scatopyrodes angustus	25	0.819	0.954
Gamelia septentrionalis	21	0.809	0.807
Zale excellens	17	0.807	0.819
Agamopus lampros	23	0.719	0.856
Papilio palamedes	59	0.911	0.981
Sitona lineellus	50	0.763	0.896
Trachusa larreae	169	0.921	0.985
Lerodea eufala	31	0.941	0.98
Onthophagus atriglabrus	25	0.891	0.882
Theisoa constrictella	49	0.817	0.934
Andrena macra	58	0.921	0.978
Ophisma pyrosticha	15	0.769	0.929
Nephodia coalitaria	38	0.898	0.968
Texola coracara	52	0.925	0.967
Xyleborus germanus	42	0.964	0.994
Lagochile divisa	16	0.859	0.85
Composia fidelissima	15	0.987	0.994
Natada daona	18	0.843	0.794
Sceloenopla antennata	15	0.817	0.805
Macroptila nebecula	29	0.709	0.874
Macrophya varia	28	0.914	0.97
Anastrus obscurus	20	0.719	0.92
Neonerita pulchra	26	0.784	0.927
Lasioglossum tegulariforme	90	0.749	0.93
Eurema xantochlora xantochlora	25	0.775	0.956
Polistes instabilis	57	0.786	0.931
Andricus fullawayi	105	0.924	0.982
Euprionota aterrima	15	0.936	0.988
Apamea inficita	27	0.957	0.989
Meniscomorpha romata	16	0.815	0.904
Tortyra cuprinella	20	0.743	0.898
Macrodactylus nigripes	31	0.984	0.995
Estenorhinus concolor	23	0.877	0.828
Andrena melliventris	36	0.97	0.995
Barichneumon neosorex	27	0.973	0.992
Pseudatteria volcanica	30	0.754	0.878
Epeiromulona roseata	23	0.793	0.927
Pristaulacus fasciatus	18	0.925	0.978
Solenopsis amblychila	48	0.921	0.977
Ischnocerus infuscatus	26	0.894	0.961
Automeris colenon	21	0.94	0.985
Uleiota dubius	70	0.74	0.936
Pheidole cerebrosior	48	0.938	0.983
Olethreutes ferriferana	47	0.804	0.936
Miresa argentea	25	0.772	0.936
Disaulota leptalina	26	0.716	0.908
Formica querquetulana	47	0.872	0.945
Philotes sonorensis	29	0.995	0.999
Venusia cambrica	44	0.983	0.994
Allantus cinctus	35	0.868	0.967
Lithophane fagina	29	0.877	0.969
Dyscolus cyanides	15	0.978	0.993
Chamyna lamponia	46	0.703	0.891
Platycoelia humeralis	15	0.978	0.995
Hyamia palpitatalis	21	0.708	0.793
Uroxys deavilai	30	0.771	0.912
Pediacus fuscus	24	0.988	0.996
Leptinotarsa cacica	19	0.742	0.951
Lordithon poecilus	19	0.96	0.991
Dyscinetus laevipunctatus	26	0.713	0.846
Chilochromopsis sceletogramma	22	0.853	0.959
Allotriopus brachypterus	15	0.996	0.998
Aphaenogaster phalangium	63	0.716	0.934
Eucereon myrina	32	0.825	0.97
Bonatea viridilinea	38	0.718	0.911
Accinctapubes apicalis	21	0.749	0.806
Lobopoda acuticauda	15	0.831	0.885
Lophocampa montana	18	0.964	0.989
Sphaeroderus canadensis	48	0.921	0.983
Dicerca punctulata	24	0.839	0.963
Uroxys micros	15	0.895	0.784
Timochreon satyrus	15	0.948	0.985
Belonuchus rufipennis	26	0.857	0.95
Colletes brevicornis	33	0.781	0.833
Euglossa dodsoni	62	0.8	0.939
Charidotella ambita	25	0.898	0.87
Chrysina batesi	18	0.981	0.994
Epirhyssa curtisi	20	0.854	0.956
Parides erithalion polyzelus	44	0.783	0.939
Ataenius desertus	33	0.925	0.979
Camponotus hunteri	119	0.946	0.991
Nicrophorus mexicanus	82	0.878	0.97
Parallelia smithii	21	0.882	0.979
Agrypon prismaticum	36	0.873	0.964
Tachytes pepticus	33	0.872	0.971
Euphyia crispa	22	0.841	0.776
Deloyala lecontei	38	0.945	0.979
Scaptotrigona pectoralis	68	0.881	0.903
Proserpinus clarkiae	65	0.9	0.969
Calathus ambigens	15	0.994	0.998
Lacinipolia olivacea	20	0.764	0.702
Cicindela hemorrhagica	298	0.852	0.975
Papaipema arctivorens	84	0.799	0.938
Stelis laticincta	103	0.858	0.957
Heliconius hecale	134	0.846	0.971
Euptychia fetna	127	0.729	0.91
Pierella luna	118	0.711	0.899
Lasioglossum occidentale	71	0.96	0.987
Charadra nitens	26	0.782	0.93
Chalepus consanguineus	15	0.732	0.779
Leptophobia aripa elodia	15	0.979	0.995
Andrena distans	26	0.939	0.977
Eufidonia convergaria	28	0.944	0.993
Euxoa servita	30	0.92	0.976
Iridopsis chalcea	24	0.792	0.941
Honora mellinella	26	0.863	0.848
Paranapiacaba dorsoplagiata	17	0.815	0.898
Bombus moderatus	18	0.994	0.999
Dichogama redtenbacheri	23	0.781	0.936
Gastrisus newtonorum	18	0.97	0.99
Cicinnus tuisana	25	0.875	0.85
Isochromodes epioneata	24	0.798	0.929
Perichares geonomaphaga	19	0.928	0.99
Apyrrothrix araxes	24	0.839	0.965
Castilia eranites mejicana	15	0.87	0.958
Dioriste tauropolis	21	0.964	0.991
Euphyia infundibulata	37	0.713	0.897
Diplotaxis bidentata	57	0.966	0.993
Odontosia elegans	97	0.74	0.884
Ceratina arizonensis	94	0.804	0.945
Sabulodes acidaliata	22	0.89	0.974
Oreodera costaricensis	16	0.846	0.786
Metamasius maculiventris	19	0.759	0.842
Pimpla sedula	73	0.964	0.993
Palpita quadristigmalis	123	0.82	0.939
Coleothorpa axillaris	20	0.847	0.959
Haliplus borealis	18	0.95	0.991
Plusia putnami	106	0.827	0.943
Listrochelus flavipennis	50	0.925	0.972
Anacamptodes lurida	30	0.715	0.88
Hoplitis biscutellae	201	0.93	0.985
Hapigia plateada	20	0.77	0.91
Tricrania stansburyi	47	0.923	0.979
Neodiprion pratti	44	0.862	0.969
Callionima nomius	32	0.744	0.878
Dysschema cerialis	59	0.715	0.875
Itoplectis marianneae	16	0.772	0.882
Mastogenius crenulatus	34	0.913	0.972
Onthophagus coriaceoumbrosus	24	0.859	0.961
Formica puberula	134	0.894	0.972
Automeris io	19	0.763	0.86
Nomada suavis	68	0.827	0.943
Polycyrtus patriciae	27	0.84	0.954
Phyllophaga arkansana	28	0.913	0.984
Edaphus bierigi	15	0.917	0.956
Neophaenis boucheri	27	0.737	0.919
Catocala desdemona	46	0.912	0.976
Nomada australis	25	0.905	0.973
Elbella scylla	30	0.916	0.968
Onthophagus lecontei	78	0.918	0.984
Acontia tetragona	21	0.816	0.947
Pyramica creightoni	70	0.958	0.991
Pachycondyla lineaticeps	21	0.734	0.912
Nicrophorus quadrimaculatus	25	0.777	0.934
Diadasia olivacea	44	0.947	0.984
Nola turbana	19	0.855	0.776
Euglossa allosticta	52	0.788	0.861
Hemileuca juno	30	0.97	0.993
Ptilothrix bombiformis	356	0.766	0.929
Memphis oenomais	20	0.705	0.915
Calosoma scrutator	35	0.836	0.954
Astraptes creteus	19	0.854	0.97
Agapostemon nasutus	18	0.821	0.931
Thessalia theona	30	0.849	0.959
Cyanophrys fusius	27	0.891	0.97
Megathymus ursus	19	0.967	0.987
Pharaphodius oleosus	23	0.983	0.996
Ophraella communa	15	0.983	0.995
Cephalotes pallens	17	0.798	0.957
Acraga isothea	18	0.851	0.815
Eunota togata	86	0.904	0.975
Xenosoma nigromarginatum	39	0.806	0.939
Nemoria nympharia	27	0.896	0.862
Phryganodes plicatalis	18	0.898	0.812
Metalepsis salicarum	37	0.822	0.934
Leptostylus spermovoratis	22	0.788	0.923
Listrochelus falsus	32	0.931	0.979
Cosmosoma impudica	18	0.708	0.91
Temnothorax ambiguus	104	0.838	0.952
Osmia malina	60	0.889	0.969
Kakopoda progenies	15	0.793	0.93
Halffterius rufoclavatus	25	0.979	0.992
Perdita wyomingensis	19	0.967	0.993
Chondrocephalus gemmae	20	0.989	0.997
Acrosemia undilinea	20	0.82	0.936
Copelatus laccophilinus	15	0.934	0.951
Pseudantiora contingata	41	0.785	0.931
Mastor fimbriata	41	0.834	0.953
Pompiliodes albomarginata	20	0.738	0.894
Antiblemma pira	16	0.774	0.717
Sparganothis unifasciana	64	0.756	0.932
Catocala insolabilis	66	0.848	0.866
Systasea zampa	73	0.954	0.988
Anomalon canoae	21	0.727	0.928
Eriopyga monilis	20	0.748	0.932
Loxostege allectalis	47	0.944	0.982
Citheronia splendens	23	0.754	0.83
Eucereon pilatii	19	0.766	0.896
Epicauta polingi	16	0.977	0.997
Trachusa zebrata	21	0.819	0.957
Calathus aztec	28	0.985	0.995
Philothermus glabriculus	23	0.82	0.852
Myrmelachista joycei	37	0.716	0.923
Thisbe irenea	62	0.737	0.929
Dichotomius amicitiae	38	0.868	0.953
Nyssicus topographicus	15	0.773	0.85
Heterochroma hypatia	40	0.75	0.881
Colias canadensis	45	0.995	0.999
Smyrna blomfildia datis	20	0.98	0.995
Ichoria quadrigutta	15	0.721	0.868
Formica biophilica	43	0.852	0.951
Antirrhea pterocopha	27	0.917	0.964
Charadra nigracreta	62	0.891	0.882
Citheronia lobesis	41	0.815	0.939
Leptophobia caesia	27	0.864	0.95
Scardia amurensis	19	0.803	0.957
Anelaphus spurcus	24	0.933	0.985
Nessaea aglaura aglaura	17	0.792	0.868
Berosus fraternus	56	0.931	0.988
Rhuda focula	30	0.76	0.922
Cyclocephala testacea	19	0.87	0.982
Ozognathus cornutus	35	0.963	0.99
Oreodera purpurascens	18	0.784	0.82
Anthophora flexipes	93	0.903	0.964
Spurius bicornis	60	0.941	0.983
Crossidius discoideus	28	0.919	0.974
Calleida cordicollis	16	0.887	0.902
Pasimachus viridans	24	0.983	0.992
Discoderus robustus	41	0.932	0.975
Calligrapha multipustulata	15	0.861	0.97
Andrena nigerrima	18	0.72	0.898
Epicauta caviceps	37	0.97	0.995
Antigonus erosus	51	0.891	0.869
Monnechroma azurea	17	0.776	0.736
Vipsania rosabella	20	0.848	0.944
Closteromorpha modesta	24	0.72	0.869
Rifargia culpata	35	0.79	0.922
Oxydia geminata	28	0.952	0.987
Photinus advenus	43	0.951	0.988
Hister sallei	20	0.856	0.847
Oxypoda frigida	25	0.985	0.996
Notoxus murinipennis	31	0.913	0.969
Epicauta hirsutipubescens	34	0.897	0.979
Pandeleteinus subcancer	17	0.982	0.997
Anelaphus undulatum	18	0.783	0.931
Eucereon varia	29	0.766	0.922
Epidromia rotundata	25	0.985	0.997
Megalopta atra	17	0.712	0.817
Tachytes crassus	38	0.902	0.966
Anisocnemus amblygonus	17	0.983	0.995
Uroxys dybasi	19	0.701	0.739
Lomographa molesta	32	0.761	0.845
Dyscolus segregatus	15	0.858	0.941
Lebia balli	16	0.849	0.976
Chrysina bruyeai	28	0.812	0.934
Eleodes pilosa	175	0.948	0.99
Mylon maimon	18	0.888	0.96
Chlosyne erodyle	19	0.825	0.948
Cosmosoma saron	23	0.765	0.819
Hemicephalis agenoria	27	0.741	0.918
Anomala subaenea	15	0.893	0.981
Cholus xanthospilus	15	0.89	0.737
Lagocheirus kathleenae	15	0.739	0.805
Phyllophaga trichodes	30	0.83	0.957
Calledema marmorea	20	0.726	0.927
Anacamptodes clivinaria	28	0.924	0.989
Carabus chamissonis	54	0.985	0.996
Zopherus nodulosus	287	0.936	0.989
Pelidnota costaricensis	19	0.94	0.98
Drepanulatrix bifilata	54	0.912	0.968
Desmocerus californicus	29	0.956	0.986
Notoplusia eunoteloides	24	0.873	0.961
Poliopastea laciades	41	0.749	0.924
Occia jereza	34	0.896	0.921
Apodemia multiplaga	61	0.721	0.912
Ethmia discostrigella	91	0.868	0.957
Apodemia murphyi	34	0.993	0.998
Phyllophaga xanthe	15	0.977	0.992
Symmorphus cristatus	18	0.904	0.969
Notiobia cyanippa	21	0.932	0.986
Belonogaster ornata	39	0.92	0.968
Elaphria nucicolora	22	0.939	0.983
Veromessor andrei	183	0.918	0.984
Amara alpina	76	0.969	0.993
Opharus procroides	25	0.727	0.916
Mastor phylace	23	0.969	0.993
Agonopterix canadensis	27	0.794	0.953
Macropoides crassipes	34	0.835	0.957
Brachinus texanus	19	0.813	0.942
Ateuchus texanus	22	0.963	0.988
Lasioglossum puteulanum	151	0.908	0.974
Andrena fulvipennis	28	0.874	0.957
Perigonia stulta	56	0.841	0.86
Cosmosoma joavana	34	0.736	0.915
Onthophagus atrosericeus	15	0.995	0.996
Phyllophaga quercus	43	0.993	0.998
Odontota horni	34	0.904	0.965
Callistethus nicoya	15	0.809	0.862
Nannotrigona mellaria	23	0.769	0.868
Speyeria atlantis	705	0.824	0.969
Phyciodes picta pallescens	30	0.857	0.967
Melissodes gelida	30	0.943	0.991
Saurita fumosa	32	0.732	0.924
Goniapteryx servia	15	0.959	0.988
Selenophorus amaroides	22	0.839	0.967
Eleodes punctigera	15	0.996	0.999
Myrmecocystus semirufus	40	0.893	0.977
Eumorpha typhon	67	0.967	0.988
Phanus marshallii	21	0.752	0.932
Copaxa curvilinea	36	0.789	0.799
Pelidnota chiriquina	20	0.93	0.976
Hoplia surata	15	0.866	0.917
Centris atripes	66	0.886	0.972
Cryptoglossa asperata	16	0.997	0.999
Schinia hulstia	43	0.925	0.973
Hermeuptychia hermybius	49	0.986	0.996
Sphex habenus	119	0.843	0.941
Dolichomitus irritator	28	0.872	0.964
Dioryctria reniculelloides	25	0.825	0.955
Osmia juxta	151	0.871	0.959
Suphis inflatus	40	0.963	0.989
Acrolophus mortipennellus	65	0.743	0.937
Neotheronia tacubaya	42	0.864	0.892
Euplexia triplaga	34	0.836	0.943
Pieris marginalis	993	0.864	0.974
Anelaphus daedaleus	15	0.875	0.916
Acanthocinus obsoletus	60	0.806	0.938
Anthidium edwardsii	60	0.848	0.953
Eburodacrys triocellata	15	0.777	0.814
Talara lepida	16	0.717	0.887
Pogonomyrmex salinus	190	0.926	0.991
Litholomia napaea	58	0.917	0.971
Pheidole tepicana	49	0.975	0.993
Lithacodia jora	23	0.757	0.869
Formica subpolita	207	0.827	0.964
Leucanella hosmere	20	0.857	0.85
Phoebis agarithe	519	0.8	0.958
Eois restrictata	21	0.724	0.819
Anisodactylus darlingtoni	24	0.981	0.995
Cephaloleia adusta	15	0.715	0.766
Tachytes crassus	38	0.902	0.966
Thyreodon laticinctus	45	0.85	0.949
Oxacis trirossi	20	0.772	0.949
Melitoma grisella	35	0.97	0.99
Andrena vicinoides	62	0.845	0.954
Nicrophorus carolinus	106	0.791	0.937
Pero clysiaria	25	0.741	0.91
Mylon lassia	16	0.878	0.759
Melissodes hymenoxidis	33	0.904	0.977
Olethreutes malana	20	0.819	0.951
Stenhelmoides rufulus	15	0.893	0.88
Eleodes longicollis	54	0.936	0.984
Anomala levicollis	37	0.74	0.869
Onthophagus crinitus	26	0.731	0.891
Trissolcus utahensis	23	0.719	0.914
Stelidota octomaculata	100	0.864	0.965
Antiblemma abstrusa	19	0.718	0.876
Orthocomotis magicana	16	0.724	0.784
Eripus suturalis	20	0.921	0.979
Erynnis tristis	22	0.933	0.982
Hygrochroma nondina	45	0.886	0.862
Lophocampa catenulata	38	0.723	0.844
Placosternus crinicornis	24	0.702	0.864
Strigoderma nodulosa	15	0.861	0.876
Mesosemia grandis	26	0.791	0.883
Automeris niepelti	19	0.854	0.971
Bassania amethystata	37	0.84	0.891
Onthophagus fuscus	15	0.955	0.995
Napata leucotelus	18	0.776	0.79
Hemileuca tricolor	36	0.977	0.994
Anthocharis cethura	96	0.948	0.989
Barichneumon neosorex	27	0.973	0.992
Trichodesma gibbosa	48	0.758	0.927
Eleodes goryi	15	0.976	0.994
Agonum cupreum	53	0.965	0.992
Eucereon confinis	28	0.856	0.961
Amara pterostichina	16	0.956	0.994
Calathus ingratus	148	0.934	0.987
Luperina venosa	22	0.995	0.999
Nitidula ziczac	19	0.834	0.968
Andrena sphaeralceae	28	0.906	0.974
Bendis hinna	17	0.83	0.927
Piosoma setosum	46	0.942	0.988
Vespula acadica	78	0.922	0.989
Alurnus ornatus	32	0.743	0.859
Lophocampa pectina	28	0.803	0.883
Elaphria phlegyas	32	0.876	0.894
Dicheirus piceus	596	0.86	0.975
Canthidium planovultum	16	0.934	0.97
Prionus laticollis	266	0.804	0.945
Zonopimpla lilae	16	0.732	0.83
Erocha mummia	19	0.87	0.817
Discomorpha distincta	27	0.776	0.868
Madoryx plutonius dentatus	15	0.961	0.988
Plagiohammus elatus	15	0.893	0.762
Dynamine postverta mexicana	40	0.734	0.929
Epicauta ventralis	59	0.961	0.991
Syngrapha alias	48	0.863	0.968
Stenocrates hardyi	15	0.868	0.887
Pimpla azteca	30	0.748	0.929
Pholetesor salalicus	65	0.915	0.977
Pterocheilus diversicolor	19	0.985	0.997
Dufourea fimbriata	17	0.847	0.964
Orthognathus subparallelus	15	0.721	0.737
Thanatophilus truncatus	96	0.84	0.947
Halysidota donahuei	48	0.775	0.933
Pheidole micula	32	0.937	0.983
Lissonota leucopoda	25	0.857	0.956
Diasporidion duplicatum	16	0.721	0.895
Apanteles raulacevedoi	18	0.985	0.996
Paranomala foraminosa	36	0.862	0.869
Odontomachus relictus	53	0.988	0.996
Platynus inops	20	0.986	0.996
Melissodes gelida	30	0.943	0.991
Chloropaschia granitalis	27	0.721	0.92
Nematus tibialis	43	0.845	0.878
Apeplopoda mecrida	15	0.952	0.99
Calosoma sayi	29	0.827	0.869
Tetracha angustata	37	0.85	0.85
Pachylia syces	30	0.887	0.778
Nisoniades castolus	19	0.941	0.989
Melissodes tepaneca	17	0.768	0.94
Plebejus lupini	191	0.839	0.969
Catrachia soctona	15	0.986	0.996
Tachytes abdominalis	38	0.906	0.973
Pero derecha	50	0.865	0.878
Eleodes delicata	42	0.961	0.993
Podalia contigua	26	0.836	0.946
Pero spongiata	36	0.798	0.921
Acmaeodera solitaria	35	0.938	0.978
Phyle arcuosaria	48	0.79	0.916
Samea ecclesialis	381	0.761	0.929
Stegea salutalis	20	0.896	0.978
Berosus fraternus	56	0.931	0.988
Polyphylla arguta	18	0.977	0.993
Pseudocanthon perplexus	15	0.795	0.884
Renia vinasalis	29	0.837	0.851
Conoproctus quadripustulatus	15	0.792	0.867
Calliopsis coloradensis	53	0.865	0.963
Dyomyx psectrocera	19	0.812	0.935
Oospila lilacina	17	0.889	0.777
Sphex dorsalis	30	0.9	0.971
Macrocneme chrysitis	18	0.835	0.956
Thespieus macareus	22	0.857	0.973
Augochlora cordiaefloris	22	0.761	0.938
Crematogaster atkinsoni	48	0.937	0.985
Androloma maccullochii	93	0.912	0.985
Eleodes hoppingii	28	0.952	0.988
Hoplitis deserticola	46	0.982	0.995
Onthophagus cyanellus	56	0.929	0.987
Baryceros mirabilis	17	0.79	0.942
Polycyrtus univittatus	30	0.747	0.939
Cymaenes odilia	29	0.876	0.959
Trigona fuscipennis	21	0.786	0.887
Chalepus bellulus	34	0.844	0.836
Arawacus togarna	26	0.913	0.971
Hadrostethus eberhardi	20	0.743	0.94
Pero stuposaria	32	0.853	0.869
Crematogaster mormonum	36	0.928	0.976
Holochroa ochra	20	0.733	0.906
Veturius cirratus	18	0.744	0.906
Charidotella puella	21	0.743	0.795
Epiperola peluda	18	0.85	0.808
Hampsonodes confisa	22	0.788	0.926
Polistes bellicosus	168	0.814	0.948
Melanosmicra flavicollis	20	0.767	0.934
Pheidole biolleyi	19	0.945	0.984
Anomis patagiata	22	0.731	0.902
Agraulis vanillae	47	0.869	0.886
Melipotis famelica	21	0.939	0.977
Thecla mulucha	21	0.926	0.973
Pterostichus amethystinus	35	0.986	0.996
Cyclosemia anastomosis	19	0.94	0.978
Aspila oregonica	38	0.942	0.984
Stenocrepis olivacea	15	0.977	0.995
Andrena violae	308	0.809	0.939
Saprinus alienus	69	0.945	0.988
Hydrelia inornata	156	0.767	0.929
Ampedus rubricollis	22	0.785	0.948
Canthidium discopygidiale	23	0.758	0.926
Mysoria barcastus	17	0.762	0.935
Cylindera terricola	153	0.923	0.983
Chlaenius chaudoiri	15	0.978	0.99
Formica xerophila	50	0.911	0.989
Strathocles funebris	20	0.768	0.796
Calophaena laevigata	31	0.894	0.88
Olceclostera bifenestrata	22	0.804	0.935
Gnathium californicum	20	0.939	0.99
Nystalea guzmani	17	0.736	0.791
Paragrilus aeraticollis	15	0.728	0.85
Sibinia sibinioides	22	0.974	0.994
Larinus villosus	15	0.946	0.981
Eulaema cingulata	20	0.886	0.85
Lophocampa caryae	20	0.966	0.986
Neopsammodius werneri	15	0.796	0.971
Diplotaxis arizonica	36	0.955	0.984
Parasa imitata	17	0.811	0.94
Epicauta wheeleri	65	0.946	0.992
Colobothea dispersa	15	0.704	0.849
Urepione quadrilineata	28	0.864	0.866
Napaea eucharila	31	0.767	0.929
Chrysobothris viridiimpressa	15	0.867	0.906
Limenitis archippus	49	0.771	0.952
Thanasimus dubius	23	0.856	0.865
Lechriops analis	16	0.773	0.757
Certima annaria	40	0.706	0.877
Lacinipolia explicata	113	0.745	0.915
Uroxys transversifrons	15	0.837	0.851
Oraesia serpens	24	0.815	0.947
Temenis laothoe	29	0.713	0.848
Pharga pholausalis	36	0.794	0.945
Eucereon tigrata	44	0.764	0.905
Gymnelia nobilis	33	0.834	0.944
Baliosus marmoratus	16	0.804	0.875
Talima emilia	32	0.869	0.878
Perdita coldeniae	42	0.978	0.995
Coprophanaeus pecki	30	0.795	0.95
Leptostylus decipiens	16	0.711	0.816
Synapte silius	16	0.906	0.984
Pheidole tenuicephala	35	0.782	0.839
Acrotaphus latifasciatus	46	0.868	0.847
Diradops yovera	24	0.803	0.838
Euglyphis thyatira	18	0.815	0.859
Cryphalus puberulus	43	0.994	0.998
Zelomorpha arizonensis	19	0.899	0.973
Sabulodes colombiata	31	0.726	0.9
Calyptocephala discoidea	18	0.763	0.938
Hyperephanus hirtellus	15	0.831	0.809
Pigia multilineata	39	0.965	0.991
Melanchroia chephise	24	0.874	0.967
Paratrechina austroccidua	249	0.886	0.971
Anomala pincelada	49	0.711	0.9
Dendroctonus terebrans	37	0.834	0.966
Pococera scortealis	19	0.722	0.889
Adeloneivaia boisduvalii	34	0.885	0.847
Anoplolepis gracilipes	32	0.998	1
Colletes petalostemonis	38	0.933	0.986
Ateuchus zoebischi	16	0.881	0.751
Hypoponera inexorata	77	0.868	0.962
Lampetis simplex	16	0.776	0.92
Hypomicrogaster largus	22	0.877	0.956
Oxydia masthala	87	0.775	0.918
Melissodes menuachus	124	0.809	0.938
Callizona acesta	47	0.833	0.881
Cardiocondyla obscurior	34	0.935	0.983
Paranoplium gracile	18	0.955	0.987
Nemognatha sparsa	29	0.968	0.992
Cyclotrachelus convivus	24	0.964	0.991
Pyrota deceptiva	25	0.913	0.979
Pheidole littoralis	41	0.984	0.996
Isostyla zetila	29	0.826	0.928
Clivina brunnea	15	0.892	0.948
Osiris mourei	19	0.942	0.984
Melissodes coreopsis	294	0.766	0.951
Apechoneura nigricornis	33	0.837	0.95
Myrmica whymperi	77	0.931	0.979
Pamphilius luteicornis	33	0.906	0.979
Oropus castaneus	62	0.975	0.996
Morpho deidamia	32	0.897	0.973
Pyrrhopyge araxes	15	0.804	0.773
Xyleborus spathipennis	26	0.732	0.827
Phytometra orgiae	62	0.942	0.983
Lobocleta tacturata	105	0.896	0.964
Rhantus gutticollis	17	0.726	0.911
Alaus myops	98	0.836	0.946
Geraeus trilineatus	16	0.779	0.767
Megeuptychia antonoe	20	0.774	0.925
Magdalis armicollis	17	0.922	0.979
Colias harfordii	63	0.993	0.998
Rhodobaenus interruptus	26	0.851	0.96
Neotheronia kompassi	16	0.76	0.938
Euwallacea validus	25	0.86	0.865
Dyschirius aratus	26	0.921	0.98
Aphaenogaster picea	233	0.806	0.946
Leptophobia aripa	27	0.801	0.94
Meragisa rahulana	23	0.733	0.903
Xylena thoracica	34	0.947	0.987
Lasius crypticus	119	0.804	0.951
Nola chauna	17	0.721	0.895
Zonopimpla morai	16	0.812	0.827
Acronyctodes cautama	44	0.752	0.935
Anthophorula crenulata	32	0.985	0.995
Anisota peigleri	58	0.938	0.989
Trichordestra lilacina	38	0.854	0.959
Tomarus sallaei	19	0.748	0.787
Corticea corticea	17	0.957	0.991
Cyclocephala weidneri	37	0.832	0.961
Monocesta clarki	28	0.832	0.881
Olethreutes versicolorana	19	0.91	0.984
Spragueia funeralis	48	0.947	0.984
Letis vultura	29	0.891	0.886
Gluphisia lintneri	36	0.882	0.959
Scopula privata	22	0.768	0.848
Ancyluris jurgensenii montezuma	16	0.896	0.971
Camponotus dumetorum	40	0.945	0.99
Hydroporus pervicinus	18	0.929	0.993
Euptychia pyracmon	68	0.971	0.992
Algarobius prosopis	17	0.971	0.994
Anthophorula nitens	15	0.921	0.981
Elaphria nucicolora	16	0.704	0.883
Styngetus deyrollei	48	0.929	0.974
Typophorus nigritus	55	0.776	0.934
Ophion flavidus	22	0.83	0.951
Colletes daleae	47	0.862	0.965
Pompilus scelestus	37	0.915	0.979
Perdita heliophila	63	0.946	0.986
Perdita foveata	32	0.913	0.978
Megaceras septentrionis	15	0.725	0.826
Ceutorhynchus erysimi	30	0.746	0.845
Lymeon bicinctus	26	0.979	0.993
Trachymyrmex squamulifer	78	0.799	0.913
Disonycha xanthomelas	63	0.775	0.926
Selenophorus concinnus	24	0.941	0.978
Cephaloleia tenella	17	0.83	0.842
Ophryastes varius	44	0.917	0.979
Cholus pallidiventris	15	0.802	0.832
Crematogaster tenuicula	50	0.899	0.974
Solenopsis aurea	103	0.894	0.968
Labena eremica	24	0.872	0.965
Anthophora plumipes	49	0.894	0.974
Copidita quadrimaculata	15	0.978	0.992
Herminodes tessellata	24	0.831	0.894
Emesis emesia emesia	15	0.85	0.941
Formica accreta	126	0.907	0.983
Turesis lucas	22	0.805	0.953
Glyphonyx bimarginatus	22	0.904	0.963
Eumenes aureus	16	0.84	0.95
Ischyrus quadripunctatus	15	0.732	0.818
Osmia conjuncta	49	0.804	0.94
Sphex caliginosus	34	0.826	0.942
Diadasia olivacea	44	0.947	0.984
Cylindera terricola	153	0.923	0.983
Microxydia ruficomma	39	0.761	0.915
Synchlora indecora	16	0.769	0.932
Diapera snowi	56	0.946	0.984
Canthon euryscelis	203	0.875	0.948
Anthophora signata	19	0.92	0.975
Eubrianax edwardsii	123	0.947	0.989
Ancognatha gracilis	25	0.99	0.997
Chlaenius platyderus	22	0.904	0.979
Neoxeniades pluviasilva	17	0.957	0.983
Cropia europs	17	0.882	0.838
Hormorus undulatus	18	0.872	0.966
Mellilla xanthometata	272	0.763	0.936
Andrena ziziaeformis	42	0.933	0.974
Parasa cuernavaca	25	0.768	0.937
Umanella caerulea	17	0.724	0.809
Copelatus caelatipennis	17	0.703	0.805
Sphex dorsalis	30	0.9	0.971
Coniontis ovalis	42	0.914	0.983
Melissodes brevipyga	24	0.869	0.965
Cryptorhynchus fuscatus	21	0.812	0.96
Lebia quadrinotata	27	0.773	0.958
Callichroma iris	15	0.746	0.826
Parestola zapotensis	15	0.788	0.863
Statira robusta	23	0.859	0.96
Poanes taxiles	19	0.976	0.992
Tallula atrifascialis	66	0.84	0.955
Scopifera lycagusalis	23	0.781	0.918
Calleida jansoni	15	0.978	0.993
Archonias brassolis approximata	16	0.702	0.909
Thysania zenobia	47	0.737	0.867
Stenispa metallica	21	0.842	0.968
Phyllophaga implicita	28	0.781	0.893
Polycyrtus albocinctus	28	0.804	0.94
Dendrophagus cygnaei	33	0.928	0.985
Eburodacrys havanensis	20	0.76	0.912
Problema byssus	105	0.875	0.978
Notocyphus dorsalis	22	0.92	0.975
Euxoa perexcellens	29	0.919	0.982
Lacosoma valera	20	0.868	0.964
Omophron tessellatum	27	0.838	0.973
Macrochilo hypocritalis	63	0.773	0.921
Gonodonta nitidimacula	29	0.966	0.99
Cacographis osteolalis	18	0.878	0.818
Isanthrene cazador	24	0.727	0.92
Anoplolepis gracilipes	32	0.998	1
Magdalis lecontei	41	0.868	0.964
Spodistes beltianus	15	0.8	0.853
Molippa tusina	26	0.742	0.912
Platyphysus obtusus	15	0.891	0.778
Adelpha delinita	22	0.856	0.958
Eiphosoma dentator	15	0.808	0.785
Antiblemma rubida	17	0.888	0.735
Anaspis rufa	70	0.829	0.94
Polysphincta purcelli	39	0.815	0.939
Fracara viridata	19	0.881	0.88
Uleiota debilis	15	0.853	0.953
Brasema rhadinosa	32	0.961	0.983
Spodistes batesi	15	0.925	0.943
Penthe obliquata	53	0.814	0.866
Chrysobothris trinervia	20	0.976	0.992
Eleodes acuta	39	0.944	0.987
Podeleboea altissima	19	0.875	0.962
Catasticta flisa	16	0.909	0.979
Lacosoma ladema	41	0.856	0.947
Disphragis lucoides	31	0.799	0.928
Elaeognatha argentea	33	0.841	0.882
Pseudomyrmex nigropilosus	15	0.974	0.99
Sulcophanaeus chryseicollis	34	0.945	0.979
Bembidion callosum	15	0.949	0.99
Pheidole exarata	16	0.777	0.914
Oxyligyrus nasutus	30	0.751	0.862
Dryocoetes autographus	81	0.893	0.973
Camponotus pudorosus	41	0.955	0.99
Cyclocephala deceptor	39	0.867	0.959
Amastus suffusa	47	0.836	0.963
Anomis luridula	31	0.97	0.989
Dichomeris heriguronis	46	0.729	0.915
Xyleborus princeps	22	0.88	0.834
Corticeus strublei	29	0.916	0.979
Geraeus picumnus	15	0.857	0.731
Omorgus scabrosus	25	0.957	0.985
Nascus solon	17	0.933	0.976
Disphragis tumacona	30	0.703	0.881
Melanolophia conspicua	16	0.7	0.842
Andropolia theodori	57	0.934	0.985
Andrena ilicis	35	0.817	0.958
Eleodes distincta	26	0.876	0.972
Heterogomphus chevrolati	15	0.924	0.934
Hyblaea puera	31	0.753	0.884
Stenamma smithi	23	0.784	0.928
Dytiscus hybridus	47	0.883	0.973
Deltochilum lobipes	19	0.739	0.914
Hemiceras plana	30	0.769	0.911
Anthophora columbariae	28	0.935	0.984
Pheidole subdentata	35	0.967	0.993
Crematogaster depilis	125	0.877	0.969
Pheidole senex	36	0.942	0.989
Bembidion nubiculosum	26	0.856	0.951
Alypia octomaculata	18	0.961	0.992
Ichneumon ambulatorius	58	0.8	0.951
Xanthotype sospeta	66	0.829	0.857
Myochrous intermedius	15	0.986	0.998
Andrena sola	62	0.833	0.947
Amorbia concavana	19	0.766	0.908
Apteromechus ferratus	18	0.772	0.957
Erateina staudingeri	33	0.73	0.907
Agonum placidum	57	0.924	0.981
Stereobates pedator	15	0.801	0.691
Catascopus obscuroviridis	15	0.837	0.957
Eurema daira eugenia	21	0.983	0.994
Alypiodes bimaculata	32	0.968	0.988
Ophryastes varius	44	0.917	0.979
Platydracus sepulchralis	41	0.977	0.993
Azteca alfari	28	0.753	0.824
Conanthalictus caerulescens	20	0.967	0.994
Solenopsis invicta	1126	0.83	0.969
Sphaenothecus bilineatus	37	0.853	0.972
Pheidole micula	32	0.937	0.983
Ganodes matai	23	0.808	0.942
Euodynerus boscii	20	0.848	0.905
Acanthermia insulsa	37	0.771	0.862
Osmia bella	183	0.806	0.951
Cicindela roseiventris	17	0.879	0.784
Papilio ornythion	31	0.953	0.981
Strategus antaeus	136	0.856	0.954
Pilocrocis purpurascens	16	0.882	0.969
Hemileuca hualapai	17	0.982	0.995
Gigantotrichoderes flabellicornis	23	0.893	0.868
Hister montivagus	18	0.888	0.805
Periclina syctaria	76	0.787	0.874
Suphis inflatus	40	0.963	0.989
Phyllophaga solisiana	15	0.841	0.922
Peridinetus nodicollis	15	0.868	0.885
Ateuchus rodriguezi	63	0.867	0.895
Urgleptes facetus	19	0.939	0.98
Zestusa staudingeri	15	0.98	0.996
Mompha rufocristatella	27	0.913	0.982
Astyochia crane	25	0.938	0.975
Phyllophaga sturmi	15	0.734	0.955
Ardonea morio	16	0.752	0.85
Cyclocephala amazona	42	0.706	0.86
Phyllophaga setifera	27	0.911	0.979
Eucatops globosus	15	0.752	0.784
Andrena mackieae	27	0.947	0.983
Trachea uscana	59	0.859	0.957
Centris lanosa	19	0.917	0.974
Mesosemia lamachus	15	0.948	0.976
Actenodes chalybeitarsis	15	0.843	0.856
Hemileuca nevadensis	67	0.878	0.975
Pteronymia latilla	15	0.782	0.944
Bendis detrahens	17	0.829	0.834
Zatypota alborhombarta	33	0.745	0.928
Corticaria ferruginea	35	0.981	0.995
Remigia marcida	151	0.833	0.947
Habrodais grunus	186	0.939	0.987
Phodaga alticeps	33	0.985	0.996
Metanema striolata	19	0.935	0.984
Lephana oedisema	16	0.734	0.93
Hoplitis biscutellae	201	0.93	0.985
Dismorphia crisia	37	0.707	0.895
Lirimiris mirabilis	24	0.88	0.961
Danae testacea	17	0.773	0.919
Neophasia terlooii	15	0.954	0.992
Speyeria leto	77	0.959	0.991
Syngrapha ignea	41	0.981	0.995
Opharus rudis	26	0.821	0.891
Cannagara bubona	32	0.838	0.946
Astenus discopunctatus	17	0.938	0.982
Anomala veraecrucis	15	0.859	0.861
Semirhytus crassivena	19	0.92	0.959
Thecla coccineifrons	16	0.957	0.986
Zackfalinus andersoni	21	0.842	0.946
Diabrotica barberi	65	0.894	0.977
Polycyrtus barrientosi	33	0.814	0.945
Cibdelis blaschkii	54	0.961	0.988
Rhodobaenus cinctus	29	0.822	0.831
Eleodes discincta	15	0.997	0.999
Scena potentia	66	0.875	0.844
Lerodea arabus	24	0.868	0.966
Cylloceria alvaradoi	33	0.852	0.951
Rhinetula denticrus	15	0.893	0.794
Natada lucens	32	0.798	0.942
Hylesia annulata	18	0.817	0.93
Simopelta oculata	16	0.869	0.828
Corticeus strublei	29	0.916	0.979
Vespula rufa	69	0.976	0.996
Melipona beecheii	17	0.905	0.961
Andrena nevadensis	24	0.869	0.974
Napaea eucharila	15	0.914	0.981
Stolidoptera tachasara	30	0.732	0.922
Nicrophorus vespilloides	67	0.922	0.983
Euscirrhopterus gloveri	136	0.939	0.988
Pheidole punctatissima	26	0.75	0.864
Crematogaster stollii	20	0.901	0.968
Camponotus pudorosus	41	0.955	0.99
Hylaeus punctatus	33	0.921	0.987
Sphinx perelegans	142	0.886	0.976
Atheta prudhoensis	56	0.979	0.995
Scaptotrigona luteipennis	15	0.756	0.912
Timochares ruptifasciata	47	0.855	0.963
Concana lecta	56	0.72	0.904
Distenia phaeocera	16	0.844	0.599
Eleodes longicollis	397	0.762	0.927
Acromis sparsa	15	0.815	0.868
Paranomala histrionella	46	0.809	0.957
Ochlodes sylvanoides	1395	0.825	0.965
Nemoria marielosae	29	0.809	0.834
Harpalus spadiceus	24	0.944	0.984
Chrysobothris viridiceps	26	0.833	0.953
Semiothisa ocellinata	20	0.868	0.971
Odontomachus brunneus	346	0.941	0.99
Camponotus texanus	27	0.971	0.994
Hamadryas feronia farinulenta	15	0.819	0.974
Amartus tinctus	24	0.891	0.973
Hoplitis grinnelli	146	0.805	0.944
Bertholdia philotera	23	0.858	0.961
Ethmia catapeltica	29	0.761	0.868
Nemoria tickelli	20	0.777	0.765
Melissodes tepida	130	0.823	0.952
Camponotus rectangularis	35	0.9	0.97
Undulifer incisus	18	0.827	0.973
Dasychira manto	65	0.841	0.959
Hesperumia sulphuraria	128	0.833	0.94
Thyreodon whitfieldi	18	0.904	0.957
Dendrophagus cygnaei	33	0.928	0.985
Platynus angustatus	97	0.923	0.988
Camponotus conspicuus	21	0.801	0.947
Nemoria erina	32	0.76	0.925
Rhyssomatus pruinosus	37	0.895	0.969
Piosoma setosum	46	0.942	0.988
Homorthodes communis	62	0.946	0.983
Alabagrus maculipes	28	0.784	0.934
Haltichella onatas	25	0.897	0.975
Ips integer	38	0.94	0.974
Pogonocherus mixtus	55	0.981	0.995
Pheidole adrianoi	62	0.959	0.991
Manduca lanuginosa	21	0.842	0.949
Cylindera cursitans	20	0.995	0.999
Pygarctia haematodes	18	0.801	0.935
Catasticta teutila	19	0.978	0.997
Strumigenys rogeri	57	0.767	0.768
Polybia aequatorialis	79	0.784	0.954
Hypocharis clusia	30	0.715	0.873
Limenitis fessonia	21	0.799	0.937
Copicucullia eulepis	28	0.948	0.989
Callisthenes cancellatus	39	0.909	0.977
Smerinthus saliceti	38	0.937	0.98
Xiphydria abdominalis	20	0.865	0.967
Lepteria viridicosta	18	0.825	0.966
Camponotus ulcerosus	29	0.967	0.988
Eleodes parowana	39	0.991	0.998
Lycus sanguineus	29	0.909	0.976
Catapiesis mexicana	15	0.725	0.819
Metallata absumens	30	0.921	0.975
Strumigenys louisianae	16	0.744	0.944
Pseudoscada timna	23	0.779	0.808
Dismorphia eunoe	30	0.86	0.96
Thecla lisus	34	0.773	0.936
Trogomorpha arrogans	40	0.972	0.993
Tasgius melanarius	35	0.788	0.912
Lycas argentea	15	0.952	0.982
Eresia clio	57	0.856	0.957
Prasmodon eminens	33	0.981	0.995
Trachusa perdita	23	0.962	0.992
Technomyrmex difficilis	77	0.97	0.994
Podalonia argentifrons	20	0.944	0.99
Leurus discus	27	0.909	0.98
Calophaena nevermanni	15	0.768	0.796
Junonia evarete	67	0.829	0.854
Dyschirius aratus	26	0.921	0.98
Yphthimoides renata disaffecta	15	0.864	0.974
Sphecius grandis	86	0.817	0.949
Pterostichus lachrymosus	59	0.949	0.992
Sphingicampa hubbardi	22	0.839	0.97
Eutelia furcata	43	0.719	0.896
Amara blanchardi	28	0.954	0.988
Eufriesea macroglossa	28	0.878	0.849
Catopsilia boisduvalii	22	0.741	0.818
Pheidole navigans	77	0.974	0.995
Radosa albicosta	16	0.82	0.765
Eumorpha capronnieri	18	0.793	0.917
Sinodendron rugosum	45	0.936	0.984
Platynus tenuicollis	66	0.875	0.966
Neoptychodes candidus	18	0.83	0.836
Malagoniella astyanax	19	0.891	0.952
Hoplitis deserticola	46	0.982	0.995
Adhemarius dariensis	49	0.841	0.959
Xerosaprinus fimbriatus	16	0.769	0.93
Anomala popayana	20	0.863	0.849
Melanis pixe	27	0.806	0.941
Penthesilea sacculalis	23	0.868	0.938
Spodoptera eridania	76	0.758	0.936
Osmia grindeliae	67	0.864	0.963
Chlaenius variabilipes	30	0.942	0.991
Peridinetus canus	25	0.775	0.93
Agapeta zoegana	21	0.992	0.998
Strategus hipposiderus	15	0.888	0.771
Ballantiophora gibbiferata	28	0.769	0.899
Manduca dalica	19	0.731	0.804
Canthon corporaali	38	0.795	0.949
Rasopone arhuaca	71	0.712	0.906
Pyreferra citrombra	49	0.843	0.951
Atoposmia rupestris	23	0.953	0.99
Pseudaugochlora graminea	21	0.704	0.926
Papilio indra	223	0.918	0.985
Hyalurga sixola	25	0.894	0.871
Lissochlora albociliaria	28	0.856	0.885
Synnomos firmamentaria	59	0.749	0.896
Hesperia uncas	112	0.944	0.99
Pterostichus lachrymosus	59	0.949	0.992
Abablemma grandimacula	18	0.732	0.867
Anarmodia inflexalis	20	0.734	0.782
Polygrammodes rufinalis	15	0.764	0.736
Melanis pixe	107	0.985	0.996
Monca telata	17	0.8	0.941
Feltia manifesta	19	0.812	0.956
Hylaeus coloradensis	58	0.81	0.941
Perdita labergei	31	0.965	0.991
Semaeopus illimitata	26	0.991	0.998
Andrena colletina	39	0.93	0.986
Charistena ruficollis	24	0.844	0.87
Rosema myops	49	0.817	0.936
Cautethia yucatana	57	0.815	0.953
Eleodes knullorum	32	0.952	0.986
Phaenarete diana	59	0.776	0.932
Battus lycidas	28	0.817	0.963
Cibdelis blaschkii	54	0.961	0.988
Euscirrhopterus poeyi	25	0.859	0.872
Ophryastes desertus	18	0.979	0.997
Epicauta caviceps	37	0.97	0.995
Chlaenius orbus	25	0.982	0.995
Pero astapa	41	0.873	0.876
Myrmica whymperi	77	0.931	0.979
Sabulodes plauta	27	0.819	0.941
Caloptilia azaleella	50	0.841	0.864
Eleodes californica	20	0.992	0.998
Polyrhachis flavicornis	111	0.913	0.972
Pheidole diana	33	0.788	0.932
Vacusus vicinus	31	0.856	0.956
Gonodonta mexicana	27	0.834	0.951
Heliactinidia sitia	27	0.753	0.924
Cyphomyrmex rimosus	339	0.911	0.987
Hyparpax aurostriata	20	0.731	0.931
Polygonus leo	28	0.74	0.924
Polia imbrifera	70	0.833	0.953
Eugnamptus divisus	15	0.785	0.849
Diadasia afflicta	57	0.961	0.992
Chrysina optima	15	0.931	0.955
Perola clara	25	0.823	0.938
Acromyrmex coronatus	53	0.748	0.886
Opsiphanes invirae	41	0.828	0.962
Camponotus maccooki	66	0.872	0.964
Copaeodes minima	362	0.785	0.94
Melissodes hymenoxidis	33	0.904	0.977
Pityophthorus paulus	15	0.836	0.971
Atteva zebra	20	0.96	0.986
Eiphosoma nigrolineatum	17	0.734	0.929
Anteros chrysoprastus	32	0.77	0.932
Deliathis nivea	17	0.733	0.836
Thecla conoveria	15	0.931	0.984
Tancoa erlupha	23	0.86	0.814
Perola sinaloensis	16	0.844	0.947
Brasiella nebulosa	15	0.741	0.779
Omorgus suberosus	21	0.704	0.782
Priapodes longipalpata	28	0.72	0.885
Megachile albitarsis	87	0.807	0.935
Coelioxys mexicana	37	0.925	0.978
Ceratocanthus relucens	19	0.845	0.829
Eunica sydonia	26	0.932	0.976
Acronyctodes mexicanaria	104	0.938	0.985
Strophiona tigrina	47	0.929	0.975
Onthophagus limonensis	43	0.796	0.898
Mysoria amra	48	0.866	0.953
Isonychus hirsutus	21	0.833	0.941
Plebeia frontalis	26	0.854	0.966
Tytocha lineata	19	0.882	0.854
Epicauta uniforma	31	0.968	0.991
Megachile dentitarsus	33	0.924	0.987
Andrena erigeniae	460	0.737	0.922
Hemiceras vinicosta	23	0.752	0.895
Amphicerus cornutus	15	0.913	0.928
Saprinus alienus	69	0.945	0.988
Chlosyne hippodrome	24	0.704	0.934
Apotomis removana	23	0.895	0.96
Bembidion callosum	33	0.908	0.98
Eucereon rosina	37	0.763	0.919
Hesperapis carinata	39	0.956	0.985
Calligrapha dislocata	34	0.965	0.989
Tymnes metasternalis	24	0.89	0.964
Onthophagus subaeneus	26	0.89	0.972
Phileurus valgus	32	0.706	0.906
Canthon humboldti	19	0.736	0.89
Disteniazteca pilati	17	0.826	0.867
Xylocopa frontalis	15	0.922	0.988
Exetastes mexicanus	23	0.808	0.943
Lysana plusiana	17	0.798	0.939
Cortinicara gibbosa	58	0.954	0.99
Megachile pruina	26	0.91	0.98
Anisodactylus californicus	72	0.803	0.943
Lasioglossum petrellum	20	0.852	0.824
Pierella luna	45	0.729	0.94
Oropus castaneus	62	0.975	0.996
Nicrophorus vespilloides	67	0.922	0.983
Orthocomotis chaldera	29	0.716	0.904
Athis inca	19	0.789	0.82
Decantha stecia	28	0.735	0.845
Toxonprucha volucris	52	0.947	0.984
Speranza colata	40	0.935	0.984
Mallodon dasystomum	51	0.843	0.964
Charidotis auroguttata	19	0.895	0.783
Megathymus cofaqui	17	0.987	0.998
Polistes perplexus	25	0.961	0.988
Camponotus dumetorum	40	0.945	0.99
Steirastoma melanogenys	18	0.821	0.778
Ocyolinus amethystinus	17	0.731	0.8
Eleodes pimelioides	79	0.946	0.987
Rifargia nebulosa	45	0.763	0.85
Lethe eurydice	355	0.741	0.913
Lachnophorus elegantulus	89	0.793	0.946
Cosmosoma hector	33	0.87	0.954
Hemaris tityus	157	0.86	0.973
Hydrochara leechi	18	0.749	0.942
Dysschema howardi	49	0.911	0.981
Dyscolus marginissimus	45	0.789	0.949
Scarites subterraneus	15	0.848	0.974
Cotinis mutabilis	16	0.808	0.912
Dolichosomastis dorsilinea	20	0.862	0.845
Lepidocnemeplatia sericea	24	0.892	0.966
Tarachidia cuta	51	0.96	0.99
Trichophoroides albisparsus	15	0.895	0.91
Amblycheila cylindriformis	69	0.936	0.99
Protambulyx strigilis	44	0.981	0.995
Lasioglossum occidentale	71	0.96	0.987
Euchaetes bolteri	40	0.935	0.987
Phengodes plumosa	16	0.783	0.8
Phyllophaga parvidens	50	0.963	0.99
Zatypota petronae	25	0.895	0.971
Pheidole obscurithorax	74	0.97	0.994
Bassania olivacea	25	0.886	0.97
Calleida punctulata	21	0.771	0.938
Anthophora maculifrons	86	0.866	0.964
Isognathus rimosa	49	0.865	0.883
Pelidnota aurescens	24	0.963	0.987
Platydracus femoratus	90	0.813	0.941
Hyaleucerea morosa	21	0.868	0.961
Speranza pallipennata	27	0.959	0.995
Dipogon papago	31	0.877	0.942
Macrodactylus sylphis	31	0.705	0.925
Adelomyrmex laevigatus	73	0.892	0.892
Hypostrymon critola	32	0.934	0.983
Glypta punctata	22	0.888	0.966
Trox unistriatus	63	0.819	0.96
Stenomorphus convexior	20	0.989	0.997
Polistes pacificus	40	0.822	0.944
Ipnista marina	30	0.751	0.894
Atta mexicana	29	0.794	0.946
Lebia perita	24	0.937	0.982
Antaeotricha renselariana	22	0.927	0.975
Thyreodon maculipennis	22	0.909	0.978
Capis curvata	57	0.812	0.932
Morpho theseus	33	0.86	0.966
Cryptographis elegans	17	0.754	0.727
Callisthenes cancellatus	39	0.909	0.977
Pteronymia picta	30	0.82	0.954
Leptotrachelus puncticollis	17	0.853	0.779
Elaphrus ruscarius	64	0.813	0.947
Vipsophobetron marisa	27	0.72	0.902
Eustema sericea	15	0.749	0.943
Epicauta uniforma	31	0.968	0.991
Amphelictus bicolor	15	0.703	0.796
Pirascca tyriotes	28	0.809	0.96
Alphomelon talidicida	25	0.979	0.995
Caripeta aequaliaria	89	0.859	0.956
Scyphophorus yuccae	35	0.966	0.993
Drobeta exscendens	20	0.76	0.735
Phyllophaga dasypoda	16	0.767	0.953
Nerastria lixiva	78	0.9	0.968
Copris subpunctatus	16	0.96	0.981
Mimophobetron pyropsalis	24	0.778	0.852
Perigramma albivena	49	0.82	0.942
Xestoleptura crassicornis	35	0.926	0.975
[truncated: 1,008 more rows]
